# Supplementary material for: New records of nudibranchs and a cephalaspid from Kuwait, northwestern Arabian Gulf (Mollusca, Heterobranchia)
Source: Zookeys. 2021 Jul 13;1048:91–107. doi: 10.3897/zookeys.1048.66250 (PMC8292272; doi:10.3897/zookeys.1048.66250)
Supplement: XML Treatment for Chelidonura livida [file zookeys.1048.66250-treatment1.xml]

<!DOCTYPE tp:taxon-treatment
  PUBLIC "-//TaxonX//DTD Taxonomic Treatment Publishing DTD v0 20100105//EN" "tax-treatment-NSO.dtd">
<tp:taxon-treatment xmlns:tp="http://www.plazi.org/taxpub"><tp:treatment-meta><kwd-group><label>Taxon classification</label><kwd><named-content xmlns:xlink="http://www.w3.org/1999/xlink" content-type="kingdom">Animalia</named-content></kwd><kwd><named-content xmlns:xlink="http://www.w3.org/1999/xlink" content-type="order">Cephalaspidea</named-content></kwd><kwd><named-content xmlns:xlink="http://www.w3.org/1999/xlink" content-type="family">Aglajidae</named-content></kwd></kwd-group><mixed-citation publication-type="journal"><person-group><name><surname>Nithyanandan</surname><given-names>Manickam</given-names></name><name><surname>Al-Kandari</surname><given-names>Manal</given-names></name><name><surname>Mantha</surname><given-names>Gopikrishna</given-names></name></person-group><article-title>New records of nudibranchs and a cephalaspid from Kuwait, northwestern Arabian Gulf (<tp:taxon-name><tp:taxon-name-part taxon-name-part-type="phylum">Mollusca</tp:taxon-name-part></tp:taxon-name>, <tp:taxon-name><tp:taxon-name-part taxon-name-part-type="superorder">Heterobranchia</tp:taxon-name-part></tp:taxon-name>)</article-title><source>Zookeys</source><day>13</day><month>7</month><year>2021</year><volume>1048</volume><fpage>91</fpage><lpage>107</lpage><pub-id pub-id-type="doi">10.3897/zookeys.1048.66250</pub-id></mixed-citation></tp:treatment-meta><tp:nomenclature><tp:taxon-name><object-id xmlns:xlink="http://www.w3.org/1999/xlink" content-type="arpha" xlink:type="simple">4DBD274A-D37E-5D2D-B79F-AD6F199504E9</object-id>
                <tp:taxon-name-part taxon-name-part-type="genus" reg="Chelidonura">Chelidonura</tp:taxon-name-part>
                <tp:taxon-name-part taxon-name-part-type="species" reg="livida">livida</tp:taxon-name-part>
              </tp:taxon-name><tp:taxon-authority>Yonow, 1994</tp:taxon-authority><xref ref-type="fig" rid="F2">Figure 2</xref><tp:nomenclature-citation-list><tp:nomenclature-citation><tp:taxon-name>
                    <tp:taxon-name-part taxon-name-part-type="genus" reg="Aglaja">Aglaja</tp:taxon-name-part> <tp:taxon-name-part taxon-name-part-type="species" reg="cyanea">cyanea</tp:taxon-name-part></tp:taxon-name><comment>(<italic>nigra</italic>): <xref ref-type="bibr" rid="B22">Engel and van Eeken 1962</xref> (part): 17, E55/342 (Red Sea).</comment></tp:nomenclature-citation><tp:nomenclature-citation><tp:taxon-name>
                    <tp:taxon-name-part taxon-name-part-type="genus" reg="Chelidonura">Chelidonura</tp:taxon-name-part> <tp:taxon-name-part taxon-name-part-type="species" reg="africana">africana</tp:taxon-name-part></tp:taxon-name><comment>: <xref ref-type="bibr" rid="B65">Yonow 1990</xref>: 289, pl. 4 (Red Sea; misidentification).</comment></tp:nomenclature-citation><tp:nomenclature-citation><tp:taxon-name>
                    <tp:taxon-name-part taxon-name-part-type="genus" reg="Chelidonura">Chelidonura</tp:taxon-name-part> <tp:taxon-name-part taxon-name-part-type="species" reg="livida">livida</tp:taxon-name-part></tp:taxon-name><comment>Yonow, 1994a: 141–147, Fig. <xref ref-type="fig" rid="F1">1</xref> (Eilat, Red Sea): <xref ref-type="bibr" rid="B68">Yonow 2008</xref>: 78–79, includes five figures (Gulf of Eilat, Red Sea).</comment></tp:nomenclature-citation></tp:nomenclature-citation-list></tp:nomenclature><tp:treatment-sec sec-type="Photographic record" id="SECID0ECGAC"><title>Photographic record.</title><p><abbrev xmlns:xlink="http://www.w3.org/1999/xlink" xlink:title="The Sabah Al-Ahmad Sea City" id="ABBRID0EIGAC" xlink:type="simple">SAASC</abbrev> Al-Khiran, 13 June 2012, one individual photographed at 3 m depth in sandy substrate, R. Dinesh Kumar.</p></tp:treatment-sec><tp:treatment-sec sec-type="description" id="SECID0EMGAC"><title>Description.</title><p>The individual has a black body colour, prominent electric blue spots scattered over the dorsum, head, and parapodia (Fig. <xref ref-type="fig" rid="F2">2</xref>). White flecks interspersed with electric blue spots are found on the head and along the edges of the parapodia. The caudal flaps are unequal with the left longer than the right, and with an electric blue spot at the base of the left caudal flap (see Fig. <xref ref-type="fig" rid="F2">2</xref>). The blue spots on the anterior portion of the propodium form a coalescent line which is partly visible in this individual (Fig. <xref ref-type="fig" rid="F2">2</xref>).</p><fig id="F2" position="float" orientation="portrait"><object-id xmlns:xlink="http://www.w3.org/1999/xlink" content-type="doi" xlink:type="simple">10.3897/zookeys.1048.66250.figure2</object-id><object-id xmlns:xlink="http://www.w3.org/1999/xlink" content-type="arpha" xlink:type="simple">2DDAD5DD-884F-58E4-81AB-34D9A68201C3</object-id><label>Figure 2.</label><caption><p><italic><tp:taxon-name><tp:taxon-name-part taxon-name-part-type="genus" reg="Chelidonura">Chelidonura</tp:taxon-name-part> <tp:taxon-name-part taxon-name-part-type="species" reg="livida">livida</tp:taxon-name-part></tp:taxon-name></italic> Yonow, 1994. Photograph R. Dinesh Kumar.</p></caption><graphic xmlns:xlink="http://www.w3.org/1999/xlink" xlink:href="zookeys-1048-091-g002.jpg" position="float" orientation="portrait" xlink:type="simple" id="oo_566234.jpg"><uri content-type="original_file" xlink:type="simple">https://binary.pensoft.net/fig/566234</uri></graphic></fig></tp:treatment-sec><tp:treatment-sec sec-type="distribution" id="SECID0EWHAC"><title>Distribution.</title><p>Israel (<xref ref-type="bibr" rid="B66">Yonow 1994a</xref>, <xref ref-type="bibr" rid="B68">2008</xref>), Abu Dhabi (<xref ref-type="bibr" rid="B32">Hardy 2001</xref>), Mayotte Island (<ext-link xmlns:xlink="http://www.w3.org/1999/xlink" xlink:type="simple" ext-link-type="uri" xlink:href="http://seaslugs.free.fr/nudibranche/a_cheli_livida.htm">http://seaslugs.free.fr/nudibranche/a_cheli_livida.htm</ext-link>), Tanzania and Mozambique (<xref ref-type="bibr" rid="B29">Gosliner et al. 2008</xref>; <xref ref-type="bibr" rid="B58">Tibiriçá and Malaquias 2017</xref>), and Kuwait (this study).</p></tp:treatment-sec><tp:treatment-sec sec-type="remarks" id="SECID0EVIAC"><title>Remarks.</title><p><xref ref-type="bibr" rid="B66">Yonow (1994a)</xref> described <italic><tp:taxon-name><tp:taxon-name-part taxon-name-part-type="genus" reg="Chelidonura">Ch.</tp:taxon-name-part> <tp:taxon-name-part taxon-name-part-type="species" reg="livida">livida</tp:taxon-name-part></tp:taxon-name></italic> from Eilat, Israel, in the north-eastern Red Sea. In <italic><tp:taxon-name><tp:taxon-name-part taxon-name-part-type="genus" reg="Chelidonura">Ch.</tp:taxon-name-part> <tp:taxon-name-part taxon-name-part-type="species" reg="livida">livida</tp:taxon-name-part></tp:taxon-name></italic>, both sides of the mouth bear whitish or yellowish sensory bristles which is visible in the frontal view or if viewed from above (<xref ref-type="bibr" rid="B66">Yonow 1994a</xref>); however, it is not clearly visible in the photograph of the individual presented in this study due to the angle at which it was photographed (Fig. <xref ref-type="fig" rid="F2">2</xref>). The head shield has two short processes on its lateral side, which is bit longer in the left compared to the right side and tubular when the animal is in relaxed state (<xref ref-type="bibr" rid="B66">Yonow 1994a</xref>). This was clearly observed in the individual recorded in this study (Fig. <xref ref-type="fig" rid="F2">2</xref>). The individual recorded from Mozambique (<xref ref-type="bibr" rid="B58">Tibiriçá and Malaquias 2017</xref>: fig. 2f) has prominent electric blue rings that are scattered over the dorsum and parapodial margin. The caudal flaps are rather thin, the right one short and the left one elongated with a prominent electric blue spot. However, the individual observed in this study has short and thick caudal flap with a thin, pointed tip and a blue spot at its base (Fig. <xref ref-type="fig" rid="F2">2</xref>). The species possesses a highly reduced internal shell. This is a new record to both Kuwait and the <abbrev xmlns:xlink="http://www.w3.org/1999/xlink" xlink:title="The Arabian / Persian Gulf" id="ABBRID0ENKAC" xlink:type="simple">APG</abbrev>, this record denoting a range extension into the northern <abbrev xmlns:xlink="http://www.w3.org/1999/xlink" xlink:title="The Arabian / Persian Gulf" id="ABBRID0ERKAC" xlink:type="simple">APG</abbrev> from its type locality in the Red Sea.</p></tp:treatment-sec><tp:treatment-sec><!--Section generated to contain objects referenced in tp:taxon-treatment.--><fig id="F1" position="float" orientation="portrait"><object-id xmlns:xlink="http://www.w3.org/1999/xlink" content-type="doi" xlink:type="simple">10.3897/zookeys.1048.66250.figure1</object-id><object-id xmlns:xlink="http://www.w3.org/1999/xlink" content-type="arpha" xlink:type="simple">3F678149-CCDF-5055-A3E1-814D94D91EE8</object-id><label>Figure 1.</label><caption><p>Map showing heterobranch record sites in Kuwait.</p></caption><graphic xmlns:xlink="http://www.w3.org/1999/xlink" xlink:href="zookeys-1048-091-g001.jpg" position="float" orientation="portrait" xlink:type="simple" id="oo_566233.jpg"><uri content-type="original_file" xlink:type="simple">https://binary.pensoft.net/fig/566233</uri></graphic></fig></tp:treatment-sec><ref-list><ref id="B22"><mixed-citation xmlns:xlink="http://www.w3.org/1999/xlink" xlink:type="simple"><person-group><name name-style="western"><surname>Engel</surname><given-names>E</given-names></name><name name-style="western"><surname>van Eeken</surname><given-names>CJ</given-names></name></person-group> (<year>1962</year>) <article-title>Red sea <tp:taxon-name><tp:taxon-name-part taxon-name-part-type="subclass">Opisthobranchia</tp:taxon-name-part></tp:taxon-name> from the coast of Israel and Sinai.</article-title><source>Bulletin of Sea Fisheries Research Station, Israel</source><volume>30</volume>: <fpage>15</fpage>–<lpage>34</lpage>.</mixed-citation></ref><ref id="B65"><mixed-citation xmlns:xlink="http://www.w3.org/1999/xlink" xlink:type="simple"><person-group><name name-style="western"><surname>Yonow</surname><given-names>N</given-names></name></person-group> (<year>1990</year>) <article-title>Red Sea <tp:taxon-name><tp:taxon-name-part taxon-name-part-type="subclass">Opisthobranchia</tp:taxon-name-part></tp:taxon-name> 3: the orders <tp:taxon-name><tp:taxon-name-part taxon-name-part-type="order">Sacoglossa</tp:taxon-name-part></tp:taxon-name>, <tp:taxon-name><tp:taxon-name-part taxon-name-part-type="order">Cephalaspidea</tp:taxon-name-part></tp:taxon-name> and <tp:taxon-name><tp:taxon-name-part taxon-name-part-type="order">Nudibranchia</tp:taxon-name-part></tp:taxon-name>: <tp:taxon-name><tp:taxon-name-part taxon-name-part-type="suborder">Doridacea</tp:taxon-name-part></tp:taxon-name> (<tp:taxon-name><tp:taxon-name-part taxon-name-part-type="phylum">Mollusca</tp:taxon-name-part></tp:taxon-name>: <tp:taxon-name><tp:taxon-name-part taxon-name-part-type="subclass">Opisthobranchia</tp:taxon-name-part></tp:taxon-name>).</article-title><source>Fauna of Saudi Arabia</source><volume>11</volume>: <fpage>286</fpage>–<lpage>299</lpage>.</mixed-citation></ref><ref id="B68"><mixed-citation xmlns:xlink="http://www.w3.org/1999/xlink" xlink:type="simple"><person-group><name name-style="western"><surname>Yonow</surname><given-names>N</given-names></name></person-group> (<year>2008</year>) <source>Sea Slugs of the Red Sea.</source><publisher-name>Pensoft Publications</publisher-name>, <publisher-loc>Sofia/Moscow</publisher-loc>, <size units="page">304 pp</size>.</mixed-citation></ref><ref id="B66"><mixed-citation xmlns:xlink="http://www.w3.org/1999/xlink" xlink:type="simple"><person-group><name name-style="western"><surname>Yonow</surname><given-names>N</given-names></name></person-group> (<year>1994a</year>) <article-title>A new species and a new record of <italic><tp:taxon-name><tp:taxon-name-part taxon-name-part-type="genus">Chelidonura</tp:taxon-name-part> <tp:taxon-name-part taxon-name-part-type="species">livida</tp:taxon-name-part></tp:taxon-name></italic> from the Red Sea (<tp:taxon-name><tp:taxon-name-part taxon-name-part-type="order">Cephalaspidea</tp:taxon-name-part></tp:taxon-name>: <tp:taxon-name><tp:taxon-name-part taxon-name-part-type="family">Aglajidae</tp:taxon-name-part></tp:taxon-name>).</article-title><source>Journal of Conchology</source><volume>35</volume>: <fpage>14</fpage>–<lpage>147</lpage>.</mixed-citation></ref><ref id="B32"><mixed-citation xmlns:xlink="http://www.w3.org/1999/xlink" xlink:type="simple"><person-group><name name-style="western"><surname>Hardy</surname><given-names>P</given-names></name></person-group> (<year>2001</year>) (May 15) <italic><tp:taxon-name><tp:taxon-name-part taxon-name-part-type="genus">Chelidonura</tp:taxon-name-part> <tp:taxon-name-part taxon-name-part-type="species">livida</tp:taxon-name-part></tp:taxon-name></italic> from United Arab Emirates. Sea Slug Forum, Australian Museum, Sydney. <ext-link xlink:type="simple" ext-link-type="uri" xlink:href="http://www.seaslugforum.net/find/4261">http://www.seaslugforum.net/find/4261</ext-link> [Accessed on 10.06.2021]</mixed-citation></ref><ref id="B29"><mixed-citation xmlns:xlink="http://www.w3.org/1999/xlink" xlink:type="simple"><person-group><name name-style="western"><surname>Gosliner</surname><given-names>TM</given-names></name><name name-style="western"><surname>Behrens</surname><given-names>DW</given-names></name><name name-style="western"><surname>Valdés</surname><given-names>A</given-names></name></person-group> (<year>2008</year>) <source>Indo-Pacific Nudibranchs and Sea Slugs. A field guide to the world’s most diverse fauna.</source><publisher-name>Sea Challengers Natural History Books and the California Academy of Sciences</publisher-name>, <publisher-loc>California</publisher-loc>, <size units="page">426 pp</size>.</mixed-citation></ref><ref id="B58"><mixed-citation xmlns:xlink="http://www.w3.org/1999/xlink" xlink:type="simple"><person-group><name name-style="western"><surname>Tibiriçá</surname><given-names>Y</given-names></name><name name-style="western"><surname>Malaquias</surname><given-names>MAE</given-names></name></person-group> (<year>2017</year>) <article-title>The bubble snails (<tp:taxon-name><tp:taxon-name-part taxon-name-part-type="class">Gastropoda</tp:taxon-name-part></tp:taxon-name>, <tp:taxon-name><tp:taxon-name-part taxon-name-part-type="superorder">Heterobranchia</tp:taxon-name-part></tp:taxon-name>) of Mozambique: an overlooked biodiversity hotspot.</article-title><source>Marine Biodiversity</source><volume>47</volume>: <fpage>791</fpage>–<lpage>811</lpage><ext-link xlink:type="simple" ext-link-type="doi" xlink:href="10.1007/s12526-016-0500-7">https://doi.org/10.1007/s12526-016-0500-7</ext-link></mixed-citation></ref></ref-list></tp:taxon-treatment>
