# Supplementary material for: New records of nudibranchs and a cephalaspid from Kuwait, northwestern Arabian Gulf (Mollusca, Heterobranchia)
Source: Zookeys. 2021 Jul 13;1048:91–107. doi: 10.3897/zookeys.1048.66250 (PMC8292272; doi:10.3897/zookeys.1048.66250)
Supplement: XML Treatment for Goniobranchus bombayanus [file zookeys.1048.66250-treatment2.xml]

<!DOCTYPE tp:taxon-treatment
  PUBLIC "-//TaxonX//DTD Taxonomic Treatment Publishing DTD v0 20100105//EN" "tax-treatment-NSO.dtd">
<tp:taxon-treatment xmlns:tp="http://www.plazi.org/taxpub"><tp:treatment-meta><kwd-group><label>Taxon classification</label><kwd><named-content xmlns:xlink="http://www.w3.org/1999/xlink" content-type="kingdom">Animalia</named-content></kwd><kwd><named-content xmlns:xlink="http://www.w3.org/1999/xlink" content-type="order">Nudibranchia</named-content></kwd><kwd><named-content xmlns:xlink="http://www.w3.org/1999/xlink" content-type="family">Chromodorididae</named-content></kwd></kwd-group><mixed-citation publication-type="journal"><person-group><name><surname>Nithyanandan</surname><given-names>Manickam</given-names></name><name><surname>Al-Kandari</surname><given-names>Manal</given-names></name><name><surname>Mantha</surname><given-names>Gopikrishna</given-names></name></person-group><article-title>New records of nudibranchs and a cephalaspid from Kuwait, northwestern Arabian Gulf (<tp:taxon-name><tp:taxon-name-part taxon-name-part-type="phylum">Mollusca</tp:taxon-name-part></tp:taxon-name>, <tp:taxon-name><tp:taxon-name-part taxon-name-part-type="superorder">Heterobranchia</tp:taxon-name-part></tp:taxon-name>)</article-title><source>Zookeys</source><day>13</day><month>7</month><year>2021</year><volume>1048</volume><fpage>91</fpage><lpage>107</lpage><pub-id pub-id-type="doi">10.3897/zookeys.1048.66250</pub-id></mixed-citation></tp:treatment-meta><tp:nomenclature><tp:taxon-name><object-id xmlns:xlink="http://www.w3.org/1999/xlink" content-type="arpha" xlink:type="simple">F6A494A5-8ED8-507B-BBBB-BB0C0C46E55F</object-id>
                <tp:taxon-name-part taxon-name-part-type="genus" reg="Goniobranchus">Goniobranchus</tp:taxon-name-part>
                <tp:taxon-name-part taxon-name-part-type="species" reg="bombayanus">bombayanus</tp:taxon-name-part>
              </tp:taxon-name><tp:taxon-authority>(Winckworth, 1946)</tp:taxon-authority><xref ref-type="fig" rid="F3">Figure 3</xref><tp:nomenclature-citation-list><tp:nomenclature-citation><tp:taxon-name>
                    <tp:taxon-name-part taxon-name-part-type="genus" reg="Glossodoris">Glossodoris</tp:taxon-name-part> <tp:taxon-name-part taxon-name-part-type="species" reg="bombayana">bombayana</tp:taxon-name-part></tp:taxon-name><comment>Winckworth, 1946: 155–156, fig. 1 (Bombay, India).</comment></tp:nomenclature-citation><tp:nomenclature-citation><tp:taxon-name>
                    <tp:taxon-name-part taxon-name-part-type="genus" reg="Goniobranchus">Goniobranchus</tp:taxon-name-part> <tp:taxon-name-part taxon-name-part-type="species" reg="naiki">naiki</tp:taxon-name-part></tp:taxon-name><comment>Valdés, Mollo &amp; Ortea, 1999: 468–471, fig. 1 (Mandapam, southern India); <xref ref-type="bibr" rid="B30">Gosliner et al. 2015</xref>: 228, one figure.</comment></tp:nomenclature-citation></tp:nomenclature-citation-list></tp:nomenclature><tp:treatment-sec sec-type="Photographic record" id="SECID0E6NAC"><title>Photographic record.</title><p><abbrev xmlns:xlink="http://www.w3.org/1999/xlink" xlink:title="The Sabah Al-Ahmad Sea City" id="ABBRID0EFOAC" xlink:type="simple">SAASC</abbrev>, Al-Khiran, 23 March 2013, one individual photographed at 5 m depth on a concrete wall adjacent to tidal gates, Don Christopher Pereira.</p></tp:treatment-sec><tp:treatment-sec sec-type="description" id="SECID0EJOAC"><title>Description.</title><p>The individual photographed has a translucent white body with conspicuous deep purple spots scattered over the dorsum (Fig. <xref ref-type="fig" rid="F3">3</xref>). The foot is covered by the dorsum. On the mantle margin, yellow spots are arranged in a row merging with the purple spots. These yellow spots appear as a tubercle projecting from the centre of few purple spot on the dorsum and are confluent with purple spots in the margin. Rhinophores and gills bear rows of faint opaque white spots.</p><fig id="F3" position="float" orientation="portrait"><object-id xmlns:xlink="http://www.w3.org/1999/xlink" content-type="doi" xlink:type="simple">10.3897/zookeys.1048.66250.figure3</object-id><object-id xmlns:xlink="http://www.w3.org/1999/xlink" content-type="arpha" xlink:type="simple">CEBE0BE0-5879-5DD1-A2F8-DB9DFF971982</object-id><label>Figure 3.</label><caption><p><italic><tp:taxon-name><tp:taxon-name-part taxon-name-part-type="genus" reg="Goniobranchus">Goniobranchus</tp:taxon-name-part> <tp:taxon-name-part taxon-name-part-type="species" reg="bombayanus">bombayanus</tp:taxon-name-part></tp:taxon-name></italic> (Winckworth, 1946) (arrow indicates the white foot with no spots or markings). Photograph Don Christopher Pereira.</p></caption><graphic xmlns:xlink="http://www.w3.org/1999/xlink" xlink:href="zookeys-1048-091-g003.jpg" position="float" orientation="portrait" xlink:type="simple" id="oo_566235.jpg"><uri content-type="original_file" xlink:type="simple">https://binary.pensoft.net/fig/566235</uri></graphic></fig></tp:treatment-sec><tp:treatment-sec sec-type="distribution" id="SECID0ELPAC"><title>Distribution.</title><p>Known only from Mandapam, southern India (<xref ref-type="bibr" rid="B61">Valdés et al. 1999</xref>), Mumbai and Gulf of Kutch, northwestern India (<xref ref-type="bibr" rid="B63">Winckworth 1946</xref>; <xref ref-type="bibr" rid="B8">Apte and Desai 2017</xref>), and Kuwait (this study).</p></tp:treatment-sec><tp:treatment-sec sec-type="remarks" id="SECID0E4PAC"><title>Remarks.</title><p><xref ref-type="bibr" rid="B38">Johnson and Gosliner (2012)</xref>, in considering the monophyletic nature of the genus <italic><tp:taxon-name><tp:taxon-name-part taxon-name-part-type="genus" reg="Chromodoris">Chromodoris</tp:taxon-name-part></tp:taxon-name></italic>, suggested a revision in the classification by moving some Indo-Pacific chromodorids to the genus <italic><tp:taxon-name><tp:taxon-name-part taxon-name-part-type="genus" reg="Goniobranchus">Goniobranchus</tp:taxon-name-part></tp:taxon-name></italic>. According to <xref ref-type="bibr" rid="B64">WoRMS (2021)</xref><italic><tp:taxon-name><tp:taxon-name-part taxon-name-part-type="genus" reg="Goniobranchus">Goniobranchus</tp:taxon-name-part> <tp:taxon-name-part taxon-name-part-type="species" reg="naiki">naiki</tp:taxon-name-part></tp:taxon-name></italic> Valdez, Mollo &amp; Ortea, 1999 from Mandapam, southern India is a junior synonym of <italic><tp:taxon-name><tp:taxon-name-part taxon-name-part-type="genus" reg="Goniobranchus">G.</tp:taxon-name-part> <tp:taxon-name-part taxon-name-part-type="species" reg="bombayanus">bombayanus</tp:taxon-name-part></tp:taxon-name></italic> (Winckworth, 1946). In <italic><tp:taxon-name><tp:taxon-name-part taxon-name-part-type="genus" reg="Goniobranchus">G.</tp:taxon-name-part> <tp:taxon-name-part taxon-name-part-type="species" reg="naiki">naiki</tp:taxon-name-part></tp:taxon-name></italic>, <xref ref-type="bibr" rid="B61">Valdés et al. (1999)</xref> and <xref ref-type="bibr" rid="B30">Gosliner et al. (2015)</xref> indicated the occurrence of translucent white spots on the dorsum; in the individual recorded during this study only faint opaque spots were observed (Fig. <xref ref-type="fig" rid="F3">3</xref>). In <italic><tp:taxon-name><tp:taxon-name-part taxon-name-part-type="genus" reg="Goniobranchus">G.</tp:taxon-name-part> <tp:taxon-name-part taxon-name-part-type="species" reg="bombayanus">bombayanus</tp:taxon-name-part></tp:taxon-name></italic> the posterior portion of the foot extends beyond the mantle as a white tail with no dark spots (<xref ref-type="bibr" rid="B63">Winckworth 1946</xref>), which is also visible in the photographed individual (Fig. <xref ref-type="fig" rid="F3">3</xref>, arrowed). A new record to Kuwait and the <abbrev xmlns:xlink="http://www.w3.org/1999/xlink" xlink:title="The Arabian / Persian Gulf" id="ABBRID0EWCAE" xlink:type="simple">APG</abbrev>.</p></tp:treatment-sec><ref-list><ref id="B30"><mixed-citation xmlns:xlink="http://www.w3.org/1999/xlink" xlink:type="simple"><person-group><name name-style="western"><surname>Gosliner</surname><given-names>TM</given-names></name><name name-style="western"><surname>Valdés</surname><given-names>A</given-names></name><name name-style="western"><surname>Behrens</surname><given-names>DW</given-names></name></person-group> (<year>2015</year>) <source>Nudibranch and sea slug identification, Indo-Pacific. New World Publications, Inc.</source><publisher-name>Jacksonville</publisher-name>, <publisher-loc>Florida</publisher-loc>, <size units="page">408 pp</size>.</mixed-citation></ref><ref id="B61"><mixed-citation xmlns:xlink="http://www.w3.org/1999/xlink" xlink:type="simple"><person-group><name name-style="western"><surname>Valdés</surname><given-names>Á</given-names></name><name name-style="western"><surname>Mollo</surname><given-names>E</given-names></name><name name-style="western"><surname>Ortea</surname><given-names>J</given-names></name></person-group> (<year>1999</year>) <article-title>Two new species of <italic><tp:taxon-name><tp:taxon-name-part taxon-name-part-type="genus">Chromodoris</tp:taxon-name-part></tp:taxon-name></italic> (<tp:taxon-name><tp:taxon-name-part taxon-name-part-type="phylum">Mollusca</tp:taxon-name-part></tp:taxon-name>, <tp:taxon-name><tp:taxon-name-part taxon-name-part-type="order">Nudibranchia</tp:taxon-name-part></tp:taxon-name>, <tp:taxon-name><tp:taxon-name-part taxon-name-part-type="family">Chromodorididae</tp:taxon-name-part></tp:taxon-name>) from southern India, with a redescription of <italic><tp:taxon-name><tp:taxon-name-part taxon-name-part-type="genus">Chromodoris</tp:taxon-name-part> <tp:taxon-name-part taxon-name-part-type="species">trimarginata</tp:taxon-name-part></tp:taxon-name></italic> (Winckworth, 1946).</article-title><source>Proceedings of the California Academy of Sciences</source><volume>51</volume>: <fpage>461</fpage>–<lpage>472</lpage>.</mixed-citation></ref><ref id="B63"><mixed-citation xmlns:xlink="http://www.w3.org/1999/xlink" xlink:type="simple"><person-group><name name-style="western"><surname>Winckworth</surname><given-names>R</given-names></name></person-group> (<year>1946</year>) <article-title><italic><tp:taxon-name><tp:taxon-name-part taxon-name-part-type="genus">Glossodoris</tp:taxon-name-part></tp:taxon-name></italic> from Bombay.</article-title><source>Proceedings of the Malacological Society of London</source><volume>26</volume>: <fpage>155</fpage>–<lpage>160</lpage>.</mixed-citation></ref><ref id="B8"><mixed-citation xmlns:xlink="http://www.w3.org/1999/xlink" xlink:type="simple"><person-group><name name-style="western"><surname>Apte</surname><given-names>D</given-names></name><name name-style="western"><surname>Desai</surname><given-names>D</given-names></name></person-group> (<year>2017</year>) Field guide to the sea slugs of India. Bombay Natural History Society, 456 pp.</mixed-citation></ref><ref id="B38"><mixed-citation xmlns:xlink="http://www.w3.org/1999/xlink" xlink:type="simple"><person-group><name name-style="western"><surname>Johnson</surname><given-names>RF</given-names></name><name name-style="western"><surname>Gosliner</surname><given-names>T</given-names></name></person-group> (<year>2012</year>) Traditional Taxonomic Groupings Mask Evolutionary History: A Molecular Phylogeny and New Classification of the Chromodorid Nudibranchs. PLoS ONE 7: e33479. <ext-link xlink:type="simple" ext-link-type="doi" xlink:href="10.1371/journal.pone.0033479">https://doi.org/10.1371/journal.pone.0033479</ext-link></mixed-citation></ref><ref id="B64"><mixed-citation xmlns:xlink="http://www.w3.org/1999/xlink" xlink:type="simple"><institution xlink:type="simple">WoRMS Editorial Board</institution> (<year>2021</year>) World Register of Marine Species. <ext-link xlink:type="simple" ext-link-type="uri" xlink:href="https://www.marinespecies.org">https://www.marinespecies.org</ext-link> [Accessed on 14.06.2021]</mixed-citation></ref></ref-list></tp:taxon-treatment>
