# Supplementary material for: New records of nudibranchs and a cephalaspid from Kuwait, northwestern Arabian Gulf (Mollusca, Heterobranchia)
Source: Zookeys. 2021 Jul 13;1048:91–107. doi: 10.3897/zookeys.1048.66250 (PMC8292272; doi:10.3897/zookeys.1048.66250)
Supplement: XML Treatment for Goniobranchus [file zookeys.1048.66250-treatment3.xml]

<!DOCTYPE tp:taxon-treatment
  PUBLIC "-//TaxonX//DTD Taxonomic Treatment Publishing DTD v0 20100105//EN" "tax-treatment-NSO.dtd">
<tp:taxon-treatment xmlns:tp="http://www.plazi.org/taxpub"><tp:treatment-meta><kwd-group><label>Taxon classification</label><kwd><named-content xmlns:xlink="http://www.w3.org/1999/xlink" content-type="kingdom">Animalia</named-content></kwd><kwd><named-content xmlns:xlink="http://www.w3.org/1999/xlink" content-type="order">Nudibranchia</named-content></kwd><kwd><named-content xmlns:xlink="http://www.w3.org/1999/xlink" content-type="family">Chromodorididae</named-content></kwd></kwd-group><mixed-citation publication-type="journal"><person-group><name><surname>Nithyanandan</surname><given-names>Manickam</given-names></name><name><surname>Al-Kandari</surname><given-names>Manal</given-names></name><name><surname>Mantha</surname><given-names>Gopikrishna</given-names></name></person-group><article-title>New records of nudibranchs and a cephalaspid from Kuwait, northwestern Arabian Gulf (<tp:taxon-name><tp:taxon-name-part taxon-name-part-type="phylum">Mollusca</tp:taxon-name-part></tp:taxon-name>, <tp:taxon-name><tp:taxon-name-part taxon-name-part-type="superorder">Heterobranchia</tp:taxon-name-part></tp:taxon-name>)</article-title><source>Zookeys</source><day>13</day><month>7</month><year>2021</year><volume>1048</volume><fpage>91</fpage><lpage>107</lpage><pub-id pub-id-type="doi">10.3897/zookeys.1048.66250</pub-id></mixed-citation></tp:treatment-meta><tp:nomenclature><tp:taxon-name><object-id xmlns:xlink="http://www.w3.org/1999/xlink" content-type="arpha" xlink:type="simple">B82F77FC-A0B0-5074-93EB-E4A49E34AF5A</object-id>
                <tp:taxon-name-part taxon-name-part-type="genus" reg="Goniobranchus">Goniobranchus</tp:taxon-name-part>
              </tp:taxon-name><tp:taxon-authority>sp. 1</tp:taxon-authority><xref ref-type="fig" rid="F4">Figure 4</xref></tp:nomenclature><tp:treatment-sec sec-type="Photographic record" id="SECID0E5DAE"><title>Photographic record.</title><p><abbrev xmlns:xlink="http://www.w3.org/1999/xlink" xlink:title="The Sabah Al-Ahmad Sea City" id="ABBRID0EEEAE" xlink:type="simple">SAASC</abbrev>, Al-Khiran, 23 March 2013, one individual photographed at 3.5 m depth on a rock culvert, R. Dinesh Kumar.</p></tp:treatment-sec><tp:treatment-sec sec-type="description" id="SECID0EIEAE"><title>Description.</title><p>The individual has a white body with dark purple spots scattered over the dorsum and mantle margin (Fig. <xref ref-type="fig" rid="F4">4</xref>). A row of orange-yellow mantle glands covers the mantle margin. Rhinophores have a white base and bright orange lamellae gradually extending from the anterior surface up to 1/4 of the dorsal side, and the gills are white with a bright orange midrib.</p><fig id="F4" position="float" orientation="portrait"><object-id xmlns:xlink="http://www.w3.org/1999/xlink" content-type="doi" xlink:type="simple">10.3897/zookeys.1048.66250.figure4</object-id><object-id xmlns:xlink="http://www.w3.org/1999/xlink" content-type="arpha" xlink:type="simple">87248866-4211-5B68-A0A8-2D62EBD2294A</object-id><label>Figure 4.</label><caption><p><italic><tp:taxon-name><tp:taxon-name-part taxon-name-part-type="genus" reg="Goniobranchus">Goniobranchus</tp:taxon-name-part></tp:taxon-name></italic> sp. 1. Photograph R. Dinesh Kumar.</p></caption><graphic xmlns:xlink="http://www.w3.org/1999/xlink" xlink:href="zookeys-1048-091-g004.jpg" position="float" orientation="portrait" xlink:type="simple" id="oo_566236.jpg"><uri content-type="original_file" xlink:type="simple">https://binary.pensoft.net/fig/566236</uri></graphic></fig></tp:treatment-sec><tp:treatment-sec sec-type="distribution" id="SECID0EGFAE"><title>Distribution.</title><p>Kuwait (this study) and Abu Dhabi, <abbrev xmlns:xlink="http://www.w3.org/1999/xlink" xlink:title="Kuwait, Saudi Arabia, United Arab Emirates" id="ABBRID0EMFAE" xlink:type="simple">UAE</abbrev> Coast (<ext-link xmlns:xlink="http://www.w3.org/1999/xlink" xlink:type="simple" ext-link-type="uri" xlink:href="http://medslugs.de/E/Ind-NW/Goniobranchus_sp_10/Goniobranchus_sp_10_01.htm">http://medslugs.de/E/Ind-NW/Goniobranchus_sp_10/Goniobranchus_sp_10_01.htm</ext-link>)</p></tp:treatment-sec><tp:treatment-sec sec-type="remarks" id="SECID0EVFAE"><title>Remarks.</title><p>Very similar to <italic><tp:taxon-name><tp:taxon-name-part taxon-name-part-type="genus" reg="Goniobranchus">G.</tp:taxon-name-part> <tp:taxon-name-part taxon-name-part-type="species" reg="kitae">kitae</tp:taxon-name-part></tp:taxon-name></italic> (<xref ref-type="bibr" rid="B27">Gosliner 1994</xref>; see below) and <italic><tp:taxon-name><tp:taxon-name-part taxon-name-part-type="genus" reg="Goniobranchus">G.</tp:taxon-name-part> <tp:taxon-name-part taxon-name-part-type="species" reg="tumuliferus">tumuliferus</tp:taxon-name-part></tp:taxon-name></italic> (Collingwood, 1881) (see <xref ref-type="bibr" rid="B30">Gosliner et al. 2015</xref> and <xref ref-type="bibr" rid="B42">Mehrotra et al. 2021</xref>). However, the individual observed in this study differs from both <italic><tp:taxon-name><tp:taxon-name-part taxon-name-part-type="genus" reg="Goniobranchus">G.</tp:taxon-name-part> <tp:taxon-name-part taxon-name-part-type="species" reg="kitae">kitae</tp:taxon-name-part></tp:taxon-name></italic> and <italic><tp:taxon-name><tp:taxon-name-part taxon-name-part-type="genus" reg="Goniobranchus">G.</tp:taxon-name-part> <tp:taxon-name-part taxon-name-part-type="species" reg="tumuliferus">tumuliferus</tp:taxon-name-part></tp:taxon-name></italic> by having orange rhinophores with a white base, an orange midrib in the gills, purple spots on the elongated foot, and yellow at the tip of the elongated foot (Fig. <xref ref-type="fig" rid="F4">4</xref>). Probably an undescribed species.</p></tp:treatment-sec><ref-list><ref id="B27"><mixed-citation xmlns:xlink="http://www.w3.org/1999/xlink" xlink:type="simple"><person-group><name name-style="western"><surname>Gosliner</surname><given-names>TM</given-names></name></person-group> (<year>1994</year>) <article-title>New species of <italic><tp:taxon-name><tp:taxon-name-part taxon-name-part-type="genus">Chromodoris</tp:taxon-name-part></tp:taxon-name></italic> and <italic><tp:taxon-name><tp:taxon-name-part taxon-name-part-type="genus">Noumea</tp:taxon-name-part></tp:taxon-name></italic> (<tp:taxon-name><tp:taxon-name-part taxon-name-part-type="order">Nudibranchia</tp:taxon-name-part></tp:taxon-name>: <tp:taxon-name><tp:taxon-name-part taxon-name-part-type="family">Chromodorididae</tp:taxon-name-part></tp:taxon-name>) from the western Indian Ocean and southern Africa.</article-title><source>Proceedings of the California Academy of Sciences</source><volume>48</volume>: <fpage>239</fpage>–<lpage>252</lpage>.</mixed-citation></ref><ref id="B30"><mixed-citation xmlns:xlink="http://www.w3.org/1999/xlink" xlink:type="simple"><person-group><name name-style="western"><surname>Gosliner</surname><given-names>TM</given-names></name><name name-style="western"><surname>Valdés</surname><given-names>A</given-names></name><name name-style="western"><surname>Behrens</surname><given-names>DW</given-names></name></person-group> (<year>2015</year>) <source>Nudibranch and sea slug identification, Indo-Pacific. New World Publications, Inc.</source><publisher-name>Jacksonville</publisher-name>, <publisher-loc>Florida</publisher-loc>, <size units="page">408 pp</size>.</mixed-citation></ref><ref id="B42"><mixed-citation xmlns:xlink="http://www.w3.org/1999/xlink" xlink:type="simple"><person-group><name name-style="western"><surname>Mehrotra</surname><given-names>R</given-names></name><name name-style="western"><surname>Caballer Gutiérrez</surname><given-names>MA</given-names></name><name name-style="western"><surname>Scott</surname><given-names>CM</given-names></name><name name-style="western"><surname>Arnold</surname><given-names>S</given-names></name><name name-style="western"><surname>Monchanin</surname><given-names>C</given-names></name><name name-style="western"><surname>Viyakarn</surname><given-names>V</given-names></name><name name-style="western"><surname>Chavanich</surname><given-names>C</given-names></name></person-group> (<year>2021</year>) <article-title>An updated inventory of sea slugs from Koh Tao, Thailand, with notes on their ecology and a dramatic biodiversity increase for Thai waters.</article-title><source>ZooKeys</source><volume>1042</volume>: <fpage>73</fpage>–<lpage>188</lpage>. <ext-link xlink:type="simple" ext-link-type="doi" xlink:href="10.3897/zookeys.1042.64474">https://doi.org/10.3897/zookeys.1042.64474</ext-link></mixed-citation></ref></ref-list></tp:taxon-treatment>
