# Supplementary material for: New records of nudibranchs and a cephalaspid from Kuwait, northwestern Arabian Gulf (Mollusca, Heterobranchia)
Source: Zookeys. 2021 Jul 13;1048:91–107. doi: 10.3897/zookeys.1048.66250 (PMC8292272; doi:10.3897/zookeys.1048.66250)
Supplement: XML Treatment for Goniobranchus [file zookeys.1048.66250-treatment4.xml]

<!DOCTYPE tp:taxon-treatment
  PUBLIC "-//TaxonX//DTD Taxonomic Treatment Publishing DTD v0 20100105//EN" "tax-treatment-NSO.dtd">
<tp:taxon-treatment xmlns:tp="http://www.plazi.org/taxpub"><tp:treatment-meta><kwd-group><label>Taxon classification</label><kwd><named-content xmlns:xlink="http://www.w3.org/1999/xlink" content-type="kingdom">Animalia</named-content></kwd><kwd><named-content xmlns:xlink="http://www.w3.org/1999/xlink" content-type="order">Nudibranchia</named-content></kwd><kwd><named-content xmlns:xlink="http://www.w3.org/1999/xlink" content-type="family">Chromodorididae</named-content></kwd></kwd-group><mixed-citation publication-type="journal"><person-group><name><surname>Nithyanandan</surname><given-names>Manickam</given-names></name><name><surname>Al-Kandari</surname><given-names>Manal</given-names></name><name><surname>Mantha</surname><given-names>Gopikrishna</given-names></name></person-group><article-title>New records of nudibranchs and a cephalaspid from Kuwait, northwestern Arabian Gulf (<tp:taxon-name><tp:taxon-name-part taxon-name-part-type="phylum">Mollusca</tp:taxon-name-part></tp:taxon-name>, <tp:taxon-name><tp:taxon-name-part taxon-name-part-type="superorder">Heterobranchia</tp:taxon-name-part></tp:taxon-name>)</article-title><source>Zookeys</source><day>13</day><month>7</month><year>2021</year><volume>1048</volume><fpage>91</fpage><lpage>107</lpage><pub-id pub-id-type="doi">10.3897/zookeys.1048.66250</pub-id></mixed-citation></tp:treatment-meta><tp:nomenclature><tp:taxon-name><object-id xmlns:xlink="http://www.w3.org/1999/xlink" content-type="arpha" xlink:type="simple">516F5290-8108-5F2F-902B-38B253DB9663</object-id>
                <tp:taxon-name-part taxon-name-part-type="genus" reg="Goniobranchus">Goniobranchus</tp:taxon-name-part>
              </tp:taxon-name><tp:taxon-authority>sp. 2</tp:taxon-authority><xref ref-type="fig" rid="F5">Figure 5</xref></tp:nomenclature><tp:treatment-sec sec-type="Photographic record" id="SECID0E2IAE"><title>Photographic record.</title><p>Failaka Island, 22 December 2014, one individual found in rocks in sandy mud intertidal areas at the lowest tide mark, Dr. Valeriy Skryabin.</p></tp:treatment-sec><tp:treatment-sec sec-type="description" id="SECID0EAJAE"><title>Description.</title><p>The individual has a white translucent body with dark red / purple spots scattered over the dorsum; a few of the dark red / purple spots have a tubercle-like projection in the middle giving a conical impression (Fig. <xref ref-type="fig" rid="F5">5</xref>, arrowed). A scattered row of spots extends around the margin of the mantle and the foot. Rhinophores are translucent with white lamellae. Gills are also translucent with a white midrib. The edge of the mantle has a submarginal bright yellow band and an interior ring of opaque white glands.</p><fig id="F5" position="float" orientation="portrait"><object-id xmlns:xlink="http://www.w3.org/1999/xlink" content-type="doi" xlink:type="simple">10.3897/zookeys.1048.66250.figure5</object-id><object-id xmlns:xlink="http://www.w3.org/1999/xlink" content-type="arpha" xlink:type="simple">E841821E-B047-5358-B8B7-24F4F8AC324C</object-id><label>Figure 5.</label><caption><p><italic><tp:taxon-name><tp:taxon-name-part taxon-name-part-type="genus" reg="Goniobranchus">Goniobranchus</tp:taxon-name-part></tp:taxon-name></italic> sp. 2 (arrows indicate tubercle-like projections in the dark red/purple spots which give the impression of a conical projection). Photograph Dr. Valeriy Skryabin. Scale bar: 1 mm.</p></caption><graphic xmlns:xlink="http://www.w3.org/1999/xlink" xlink:href="zookeys-1048-091-g005.jpg" position="float" orientation="portrait" xlink:type="simple" id="oo_566237.jpg"><uri content-type="original_file" xlink:type="simple">https://binary.pensoft.net/fig/566237</uri></graphic></fig></tp:treatment-sec><tp:treatment-sec sec-type="distribution" id="SECID0E5JAE"><title>Distribution.</title><p>Kuwait (this study).</p></tp:treatment-sec><tp:treatment-sec sec-type="remarks" id="SECID0EDKAE"><title>Remarks.</title><p>The individual recorded has a submarginal ring of translucent white glands just inside the prominent bright orange band similar to <italic><tp:taxon-name><tp:taxon-name-part taxon-name-part-type="genus" reg="Goniobranchus">G.</tp:taxon-name-part> <tp:taxon-name-part taxon-name-part-type="species" reg="tumuliferus">tumuliferus</tp:taxon-name-part></tp:taxon-name></italic> (Collingwood, 1881; see also <xref ref-type="bibr" rid="B30">Gosliner et al. 2015</xref>: 229). However, in <italic><tp:taxon-name><tp:taxon-name-part taxon-name-part-type="genus" reg="Goniobranchus">G.</tp:taxon-name-part> <tp:taxon-name-part taxon-name-part-type="species" reg="tumuliferus">tumuliferus</tp:taxon-name-part></tp:taxon-name></italic> the rhinophores and tentacles have opaque white tips (<xref ref-type="bibr" rid="B30">Gosliner et al. 2015</xref>; <xref ref-type="bibr" rid="B42">Mehrotra et al. 2021</xref>), which was not observed in the individual recorded during this study. The translucent white glands with dark red / purple spots interrupting the bright orange band is a character combination of what has been observed in <italic><tp:taxon-name><tp:taxon-name-part taxon-name-part-type="genus" reg="Goniobranchus">Goniobranchus</tp:taxon-name-part> <tp:taxon-name-part taxon-name-part-type="species" reg="kitae">kitae</tp:taxon-name-part></tp:taxon-name></italic> Gosliner, 1994 from Madagascar and <italic><tp:taxon-name><tp:taxon-name-part taxon-name-part-type="genus" reg="Goniobranchus">G.</tp:taxon-name-part> <tp:taxon-name-part taxon-name-part-type="species" reg="bimaensis">bimaensis</tp:taxon-name-part></tp:taxon-name></italic> (Bergh, 1905) from the Indo-West Pacific. Probably an undescribed species.</p></tp:treatment-sec><ref-list><ref id="B30"><mixed-citation xmlns:xlink="http://www.w3.org/1999/xlink" xlink:type="simple"><person-group><name name-style="western"><surname>Gosliner</surname><given-names>TM</given-names></name><name name-style="western"><surname>Valdés</surname><given-names>A</given-names></name><name name-style="western"><surname>Behrens</surname><given-names>DW</given-names></name></person-group> (<year>2015</year>) <source>Nudibranch and sea slug identification, Indo-Pacific. New World Publications, Inc.</source><publisher-name>Jacksonville</publisher-name>, <publisher-loc>Florida</publisher-loc>, <size units="page">408 pp</size>.</mixed-citation></ref><ref id="B42"><mixed-citation xmlns:xlink="http://www.w3.org/1999/xlink" xlink:type="simple"><person-group><name name-style="western"><surname>Mehrotra</surname><given-names>R</given-names></name><name name-style="western"><surname>Caballer Gutiérrez</surname><given-names>MA</given-names></name><name name-style="western"><surname>Scott</surname><given-names>CM</given-names></name><name name-style="western"><surname>Arnold</surname><given-names>S</given-names></name><name name-style="western"><surname>Monchanin</surname><given-names>C</given-names></name><name name-style="western"><surname>Viyakarn</surname><given-names>V</given-names></name><name name-style="western"><surname>Chavanich</surname><given-names>C</given-names></name></person-group> (<year>2021</year>) <article-title>An updated inventory of sea slugs from Koh Tao, Thailand, with notes on their ecology and a dramatic biodiversity increase for Thai waters.</article-title><source>ZooKeys</source><volume>1042</volume>: <fpage>73</fpage>–<lpage>188</lpage>. <ext-link xlink:type="simple" ext-link-type="doi" xlink:href="10.3897/zookeys.1042.64474">https://doi.org/10.3897/zookeys.1042.64474</ext-link></mixed-citation></ref></ref-list></tp:taxon-treatment>
