# Supplementary material for: New records of nudibranchs and a cephalaspid from Kuwait, northwestern Arabian Gulf (Mollusca, Heterobranchia)
Source: Zookeys. 2021 Jul 13;1048:91–107. doi: 10.3897/zookeys.1048.66250 (PMC8292272; doi:10.3897/zookeys.1048.66250)
Supplement: XML Treatment for Hypselodoris infucata [file zookeys.1048.66250-treatment5.xml]

<!DOCTYPE tp:taxon-treatment
  PUBLIC "-//TaxonX//DTD Taxonomic Treatment Publishing DTD v0 20100105//EN" "tax-treatment-NSO.dtd">
<tp:taxon-treatment xmlns:tp="http://www.plazi.org/taxpub"><tp:treatment-meta><kwd-group><label>Taxon classification</label><kwd><named-content xmlns:xlink="http://www.w3.org/1999/xlink" content-type="kingdom">Animalia</named-content></kwd><kwd><named-content xmlns:xlink="http://www.w3.org/1999/xlink" content-type="order">Nudibranchia</named-content></kwd><kwd><named-content xmlns:xlink="http://www.w3.org/1999/xlink" content-type="family">Chromodorididae</named-content></kwd></kwd-group><mixed-citation publication-type="journal"><person-group><name><surname>Nithyanandan</surname><given-names>Manickam</given-names></name><name><surname>Al-Kandari</surname><given-names>Manal</given-names></name><name><surname>Mantha</surname><given-names>Gopikrishna</given-names></name></person-group><article-title>New records of nudibranchs and a cephalaspid from Kuwait, northwestern Arabian Gulf (<tp:taxon-name><tp:taxon-name-part taxon-name-part-type="phylum">Mollusca</tp:taxon-name-part></tp:taxon-name>, <tp:taxon-name><tp:taxon-name-part taxon-name-part-type="superorder">Heterobranchia</tp:taxon-name-part></tp:taxon-name>)</article-title><source>Zookeys</source><day>13</day><month>7</month><year>2021</year><volume>1048</volume><fpage>91</fpage><lpage>107</lpage><pub-id pub-id-type="doi">10.3897/zookeys.1048.66250</pub-id></mixed-citation></tp:treatment-meta><tp:nomenclature><tp:taxon-name><object-id xmlns:xlink="http://www.w3.org/1999/xlink" content-type="arpha" xlink:type="simple">B4FF8D26-3C09-544C-BF09-A1C2619F852D</object-id>
                <tp:taxon-name-part taxon-name-part-type="genus" reg="Hypselodoris">Hypselodoris</tp:taxon-name-part>
                <tp:taxon-name-part taxon-name-part-type="species" reg="infucata">infucata</tp:taxon-name-part>
              </tp:taxon-name><tp:taxon-authority>(Rüppell &amp; Leuckart, 1830)</tp:taxon-authority><xref ref-type="fig" rid="F6">Figure 6A, B</xref><tp:nomenclature-citation-list><tp:nomenclature-citation><tp:taxon-name>
                    <tp:taxon-name-part taxon-name-part-type="genus" reg="Doris">Doris</tp:taxon-name-part> <tp:taxon-name-part taxon-name-part-type="species" reg="infucata">infucata</tp:taxon-name-part></tp:taxon-name><comment>Rüppell &amp; Leuckart, 1828–1830: tab X, 34, fig. 3 (northern African Red Sea).</comment></tp:nomenclature-citation></tp:nomenclature-citation-list></tp:nomenclature><tp:treatment-sec sec-type="Photographic record" id="SECID0ECOAE"><title>Photographic record.</title><p><abbrev xmlns:xlink="http://www.w3.org/1999/xlink" xlink:title="The Sabah Al-Ahmad Sea City" id="ABBRID0EIOAE" xlink:type="simple">SAASC</abbrev>, Al Khiran, 2 July 2013, two individuals photographed at 3 m depth on a rock culvert, R. Dinesh Kumar.</p></tp:treatment-sec><tp:treatment-sec sec-type="description" id="SECID0EMOAE"><title>Description.</title><p>The two individuals in the photographs have a slender white body with blue, yellow, and black spots scattered all over. At the mantle margin, triangular dark blue-green and pale blue patches alternate (Fig. <xref ref-type="fig" rid="F6">6A</xref>), and bright yellow spots are scattered on both the dorsum and foot. The rhinophores are bright orange-red and the core is white. The oral tentacles are bright orange-red at the midrib and tip (Fig. <xref ref-type="fig" rid="F6">6A</xref>). A row of prominent dark blue blotches occurs on the either side at the edge of dorsum.</p><fig id="F6" position="float" orientation="portrait"><object-id xmlns:xlink="http://www.w3.org/1999/xlink" content-type="doi" xlink:type="simple">10.3897/zookeys.1048.66250.figure6</object-id><object-id xmlns:xlink="http://www.w3.org/1999/xlink" content-type="arpha" xlink:type="simple">C6BA9E39-E2AA-572E-BCDF-02CD21FAE4B8</object-id><label>Figure 6.</label><caption><p><bold>A</bold><italic><tp:taxon-name><tp:taxon-name-part taxon-name-part-type="genus" reg="Hypselodoris">Hypselodoris</tp:taxon-name-part> <tp:taxon-name-part taxon-name-part-type="species" reg="infucata">infucata</tp:taxon-name-part></tp:taxon-name></italic> (Rüppell &amp; Leuckart, 1830) <bold>B</bold> colour morph. Arrows indicate alternate dark blue-green and pale blue triangles, a diagnostic feature of this species. Photograph R. Diniesh Kumar.</p></caption><graphic xmlns:xlink="http://www.w3.org/1999/xlink" xlink:href="zookeys-1048-091-g006.jpg" position="float" orientation="portrait" xlink:type="simple" id="oo_566238.jpg"><uri content-type="original_file" xlink:type="simple">https://binary.pensoft.net/fig/566238</uri></graphic></fig></tp:treatment-sec><tp:treatment-sec sec-type="distribution" id="SECID0EWPAE"><title>Distribution.</title><p>Indo-West Pacific species and a Lessepsian migrant (<xref ref-type="bibr" rid="B50">Rudman 1977</xref>; <xref ref-type="bibr" rid="B68">Yonow 2008</xref>), Oman, South Africa, Philippines, Australia (<xref ref-type="bibr" rid="B20">Debelius 1996</xref>), Madagascar, Bali, Indonesia, Papua New Guinea, and Hawaii (<xref ref-type="bibr" rid="B39">Johnson and Valdés 2001</xref>; <xref ref-type="bibr" rid="B29">Gosliner et al. 2008</xref>), Gulf of Kutch and Lakshadweep, India (<xref ref-type="bibr" rid="B6">Apte 2009</xref>; <xref ref-type="bibr" rid="B7">Apte et al. 2010</xref>), Larak and Lavan islands, Iran (<xref ref-type="bibr" rid="B49">Rezai et al. 2016</xref>), Mozambique (<xref ref-type="bibr" rid="B59">Tibiriçá et al. 2017</xref>), Pakistan (Gul, 2019), Thailand (<xref ref-type="bibr" rid="B42">Mehrotra et al. 2021</xref>), and Kuwait (this study).</p></tp:treatment-sec><tp:treatment-sec sec-type="remarks" id="SECID0EERAE"><title>Remarks.</title><p>This species exhibits a high degree of variability in colour pattern and the bright yellow spots observed in the individual during the present study was similar to a specimen recorded from Eilat, northern Red Sea (<xref ref-type="bibr" rid="B10">Ben Tov 2003</xref>). A second colour morph (Fig. <xref ref-type="fig" rid="F6">6B</xref>) was also recorded with triangular blue grey patches on the either side of the dorsum as illustrated in <xref ref-type="bibr" rid="B68">Yonow (2008)</xref>. <italic><tp:taxon-name><tp:taxon-name-part taxon-name-part-type="genus" reg="Hypselodoris">Hypselodoris</tp:taxon-name-part> <tp:taxon-name-part taxon-name-part-type="species" reg="infucata">infucata</tp:taxon-name-part></tp:taxon-name></italic> can be easily confused with <italic><tp:taxon-name><tp:taxon-name-part taxon-name-part-type="genus" reg="Hypselodoris">H.</tp:taxon-name-part> <tp:taxon-name-part taxon-name-part-type="species" reg="kanga">kanga</tp:taxon-name-part></tp:taxon-name></italic> Rudman, 1977 due to morphological similarities (<xref ref-type="bibr" rid="B51">Rudman 2007</xref>; <xref ref-type="bibr" rid="B42">Mehrotra et al. 2021</xref>). In <italic><tp:taxon-name><tp:taxon-name-part taxon-name-part-type="genus" reg="Hypselodoris">H.</tp:taxon-name-part> <tp:taxon-name-part taxon-name-part-type="species" reg="infucata">infucata</tp:taxon-name-part></tp:taxon-name></italic> the gills are rather simple with a bright red line on the outer and inner edges, whereas in <italic><tp:taxon-name><tp:taxon-name-part taxon-name-part-type="genus" reg="Hypselodoris">H.</tp:taxon-name-part> <tp:taxon-name-part taxon-name-part-type="species" reg="kanga">kanga</tp:taxon-name-part></tp:taxon-name></italic>, they are triangular with three lines and, distinctively, with white or yellow spots in-between (<xref ref-type="bibr" rid="B51">Rudman 2007</xref>). Bluish purple lines usually occur in the dorsum of <italic><tp:taxon-name><tp:taxon-name-part taxon-name-part-type="genus" reg="Hypselodoris">H.</tp:taxon-name-part> <tp:taxon-name-part taxon-name-part-type="species" reg="kanga">kanga</tp:taxon-name-part></tp:taxon-name></italic> (<xref ref-type="bibr" rid="B42">Mehrotra et al. 2021</xref>); however, individuals observed in this study only have dark blue or black spots. <italic><tp:taxon-name><tp:taxon-name-part taxon-name-part-type="genus" reg="Hypselodoris">Hypselodoris</tp:taxon-name-part> <tp:taxon-name-part taxon-name-part-type="species" reg="infucata">infucata</tp:taxon-name-part></tp:taxon-name></italic> differs externally from another congener, <italic><tp:taxon-name><tp:taxon-name-part taxon-name-part-type="genus" reg="Hypselodoris">H.</tp:taxon-name-part> <tp:taxon-name-part taxon-name-part-type="species" reg="roo">roo</tp:taxon-name-part></tp:taxon-name></italic> Gosliner &amp; Johnson in <xref ref-type="bibr" rid="B23">Epstein et al. 2018</xref>, in not having a white spot at the base of the rhinophores on the posterior side and a broad posterior portion of the notum (<xref ref-type="bibr" rid="B23">Epstein et al. 2018</xref>). A new record to Kuwait.</p></tp:treatment-sec><ref-list><ref id="B50"><mixed-citation xmlns:xlink="http://www.w3.org/1999/xlink" xlink:type="simple"><person-group><name name-style="western"><surname>Rudman</surname><given-names>WB</given-names></name></person-group> (<year>1977</year>) <article-title>Chromodorid opisthobranch <tp:taxon-name><tp:taxon-name-part taxon-name-part-type="phylum">Mollusca</tp:taxon-name-part></tp:taxon-name> from East Africa and the tropical West Pacific.</article-title><source>Zoological Journal of the Linnean Society</source><volume>61</volume>: <fpage>351</fpage>–<lpage>397</lpage>. <ext-link xlink:type="simple" ext-link-type="doi" xlink:href="10.1111/j.1096-3642.1977.tb01033.x">https://doi.org/10.1111/j.1096-3642.1977.tb01033.x</ext-link></mixed-citation></ref><ref id="B68"><mixed-citation xmlns:xlink="http://www.w3.org/1999/xlink" xlink:type="simple"><person-group><name name-style="western"><surname>Yonow</surname><given-names>N</given-names></name></person-group> (<year>2008</year>) <source>Sea Slugs of the Red Sea.</source><publisher-name>Pensoft Publications</publisher-name>, <publisher-loc>Sofia/Moscow</publisher-loc>, <size units="page">304 pp</size>.</mixed-citation></ref><ref id="B20"><mixed-citation xmlns:xlink="http://www.w3.org/1999/xlink" xlink:type="simple"><person-group><name name-style="western"><surname>Debelius</surname><given-names>H</given-names></name></person-group> (<year>1996</year>) <source>Nudibranchs and sea snails: Indo-Pacific field guide.</source><publisher-name>IKAN-Unterwasserarchiv</publisher-name>, <publisher-loc>Frankfurt</publisher-loc>, <size units="page">321 pp</size>.</mixed-citation></ref><ref id="B39"><mixed-citation xmlns:xlink="http://www.w3.org/1999/xlink" xlink:type="simple"><person-group><name name-style="western"><surname>Johnson</surname><given-names>RF</given-names></name><name name-style="western"><surname>Valdés</surname><given-names>A</given-names></name></person-group> (<year>2001</year>) <article-title>The <italic><tp:taxon-name><tp:taxon-name-part taxon-name-part-type="genus">Hypselodoris</tp:taxon-name-part> <tp:taxon-name-part taxon-name-part-type="species">infucata</tp:taxon-name-part></tp:taxon-name></italic>, <italic><tp:taxon-name><tp:taxon-name-part taxon-name-part-type="genus">H.</tp:taxon-name-part> <tp:taxon-name-part taxon-name-part-type="species">obscura</tp:taxon-name-part></tp:taxon-name></italic> and <italic><tp:taxon-name><tp:taxon-name-part taxon-name-part-type="genus">H.</tp:taxon-name-part> <tp:taxon-name-part taxon-name-part-type="species">saintvincentius</tp:taxon-name-part></tp:taxon-name></italic> species complex (<tp:taxon-name><tp:taxon-name-part taxon-name-part-type="phylum">Mollusca</tp:taxon-name-part></tp:taxon-name>, <tp:taxon-name><tp:taxon-name-part taxon-name-part-type="order">Nudibranchia</tp:taxon-name-part></tp:taxon-name>, <tp:taxon-name><tp:taxon-name-part taxon-name-part-type="family">Chromodorididae</tp:taxon-name-part></tp:taxon-name>), with remarks on the genus <italic><tp:taxon-name><tp:taxon-name-part taxon-name-part-type="genus">Brachychlanis</tp:taxon-name-part></tp:taxon-name></italic> Ehrenberg, 1831.</article-title><source>Journal of Natural History</source><volume>35</volume>: <fpage>1371</fpage>–<lpage>1398</lpage>. <ext-link xlink:type="simple" ext-link-type="doi" xlink:href="10.1080/002229301750384310">https://doi.org/10.1080/002229301750384310</ext-link></mixed-citation></ref><ref id="B29"><mixed-citation xmlns:xlink="http://www.w3.org/1999/xlink" xlink:type="simple"><person-group><name name-style="western"><surname>Gosliner</surname><given-names>TM</given-names></name><name name-style="western"><surname>Behrens</surname><given-names>DW</given-names></name><name name-style="western"><surname>Valdés</surname><given-names>A</given-names></name></person-group> (<year>2008</year>) <source>Indo-Pacific Nudibranchs and Sea Slugs. A field guide to the world’s most diverse fauna.</source><publisher-name>Sea Challengers Natural History Books and the California Academy of Sciences</publisher-name>, <publisher-loc>California</publisher-loc>, <size units="page">426 pp</size>.</mixed-citation></ref><ref id="B6"><mixed-citation xmlns:xlink="http://www.w3.org/1999/xlink" xlink:type="simple"><person-group><name name-style="western"><surname>Apte</surname><given-names>D</given-names></name></person-group> (<year>2009</year>) <article-title>Opisthobranch fauna of Lakshadweep islands, India with 52 new records to Lakshadweep and 40 new records to India: Part 1.</article-title><source>Journal of Bombay Natural History Society</source><volume>106</volume>: <fpage>162</fpage>–<lpage>175</lpage>.</mixed-citation></ref><ref id="B7"><mixed-citation xmlns:xlink="http://www.w3.org/1999/xlink" xlink:type="simple"><person-group><name name-style="western"><surname>Apte</surname><given-names>D</given-names></name><name name-style="western"><surname>Bhave</surname><given-names>V</given-names></name><name name-style="western"><surname>Parasharya</surname><given-names>D</given-names></name></person-group> (<year>2010</year>) <article-title>An annotated and illustrated checklist of the Opisthobranch fauna of Gulf of Kutch, Gujarat, India with 21 new records for Gujarat and 13 new records for India: part 1.</article-title><source>Journal of Bombay Natural History Society</source><volume>107</volume>: <fpage>14</fpage>–<lpage>23</lpage>.</mixed-citation></ref><ref id="B49"><mixed-citation xmlns:xlink="http://www.w3.org/1999/xlink" xlink:type="simple"><person-group><name name-style="western"><surname>Rezai</surname><given-names>H</given-names></name><name name-style="western"><surname>Sei</surname><given-names>Ali M</given-names></name><name name-style="western"><surname>Parviz</surname><given-names>TK</given-names></name><name name-style="western"><surname>Hamid Reza</surname><given-names>B</given-names></name><name name-style="western"><surname>Keivan</surname><given-names>K</given-names></name></person-group> (<year>2016</year>) Nudibranchs from the Northern Persian Gulf. Journal of the Persian Gulf (Marine Science) 23/24: 71–78.</mixed-citation></ref><ref id="B59"><mixed-citation xmlns:xlink="http://www.w3.org/1999/xlink" xlink:type="simple"><person-group><name name-style="western"><surname>Tibiriçá</surname><given-names>Y</given-names></name><name name-style="western"><surname>Pola</surname><given-names>M</given-names></name><name name-style="western"><surname>Cervera</surname><given-names>JL</given-names></name></person-group> (<year>2017</year>) <article-title>Astonishing diversity revealed: annotated and illustrated inventory of Nudipleura (<tp:taxon-name><tp:taxon-name-part taxon-name-part-type="class">Gastropoda</tp:taxon-name-part></tp:taxon-name>: <tp:taxon-name><tp:taxon-name-part taxon-name-part-type="superorder">Heterobranchia</tp:taxon-name-part></tp:taxon-name>) from Mozambique.</article-title><source>Zootaxa</source><volume>4359</volume>: <fpage>1</fpage>–<lpage>133</lpage>. <ext-link xlink:type="simple" ext-link-type="doi" xlink:href="10.11646/zootaxa.4359.1.1">https://doi.org/10.11646/zootaxa.4359.1.1</ext-link></mixed-citation></ref><ref id="B42"><mixed-citation xmlns:xlink="http://www.w3.org/1999/xlink" xlink:type="simple"><person-group><name name-style="western"><surname>Mehrotra</surname><given-names>R</given-names></name><name name-style="western"><surname>Caballer Gutiérrez</surname><given-names>MA</given-names></name><name name-style="western"><surname>Scott</surname><given-names>CM</given-names></name><name name-style="western"><surname>Arnold</surname><given-names>S</given-names></name><name name-style="western"><surname>Monchanin</surname><given-names>C</given-names></name><name name-style="western"><surname>Viyakarn</surname><given-names>V</given-names></name><name name-style="western"><surname>Chavanich</surname><given-names>C</given-names></name></person-group> (<year>2021</year>) <article-title>An updated inventory of sea slugs from Koh Tao, Thailand, with notes on their ecology and a dramatic biodiversity increase for Thai waters.</article-title><source>ZooKeys</source><volume>1042</volume>: <fpage>73</fpage>–<lpage>188</lpage>. <ext-link xlink:type="simple" ext-link-type="doi" xlink:href="10.3897/zookeys.1042.64474">https://doi.org/10.3897/zookeys.1042.64474</ext-link></mixed-citation></ref><ref id="B10"><mixed-citation xmlns:xlink="http://www.w3.org/1999/xlink" xlink:type="simple"><person-group><name name-style="western"><surname>Ben Tov</surname><given-names>I</given-names></name></person-group> (<year>2003</year>) [Mar 26] <italic><tp:taxon-name><tp:taxon-name-part taxon-name-part-type="genus">Hypselodoris</tp:taxon-name-part> <tp:taxon-name-part taxon-name-part-type="species">infucata</tp:taxon-name-part></tp:taxon-name></italic> from the Red Sea. Sea Slug Forum. Australian Museum, Sydney. <ext-link xlink:type="simple" ext-link-type="uri" xlink:href="http://www.seaslugforum.net/find/9458">http://www.seaslugforum.net/find/9458</ext-link> [Accessed on 10.06.2021]</mixed-citation></ref><ref id="B51"><mixed-citation xmlns:xlink="http://www.w3.org/1999/xlink" xlink:type="simple"><person-group><name name-style="western"><surname>Rudman</surname><given-names>WB</given-names></name></person-group> (<year>2007</year>) Comment on color variations of <italic><tp:taxon-name><tp:taxon-name-part taxon-name-part-type="genus">Hypselodoris</tp:taxon-name-part> <tp:taxon-name-part taxon-name-part-type="species">infucata</tp:taxon-name-part></tp:taxon-name></italic> from Tulamben by Mike Krampf, Sea Slug Forum, Australian Museum, Sydney. <ext-link xlink:type="simple" ext-link-type="uri" xlink:href="http://www.seaslugforum.net/find/18901">http://www.seaslugforum.net/find/18901</ext-link> [Accessed on10.06.2021]</mixed-citation></ref><ref id="B23"><mixed-citation xmlns:xlink="http://www.w3.org/1999/xlink" xlink:type="simple"><person-group><name name-style="western"><surname>Epstein</surname><given-names>HE</given-names></name><name name-style="western"><surname>Hallas</surname><given-names>JM</given-names></name><name name-style="western"><surname>Johnson</surname><given-names>RF</given-names></name><name name-style="western"><surname>Lopez</surname><given-names>A</given-names></name><name name-style="western"><surname>Gosliner</surname><given-names>TM</given-names></name></person-group> (<year>2018</year>) <article-title>Reading between the lines: revealing cryptic species diversity and colour patterns in <italic><tp:taxon-name><tp:taxon-name-part taxon-name-part-type="genus">Hypselodoris</tp:taxon-name-part></tp:taxon-name></italic> nudibranchs (<tp:taxon-name><tp:taxon-name-part taxon-name-part-type="phylum">Mollusca</tp:taxon-name-part></tp:taxon-name>: <tp:taxon-name><tp:taxon-name-part taxon-name-part-type="superorder">Heterobranchia</tp:taxon-name-part></tp:taxon-name>: <tp:taxon-name><tp:taxon-name-part taxon-name-part-type="family">Chromodorididae</tp:taxon-name-part></tp:taxon-name>).</article-title><source>Zoological Journal of the Linnean Society</source><volume>48</volume>: <fpage>1</fpage>–<lpage>74</lpage>. <ext-link xlink:type="simple" ext-link-type="doi" xlink:href="10.1093/zoolinnean/zly048">https://doi.org/10.1093/zoolinnean/zly048</ext-link></mixed-citation></ref></ref-list></tp:taxon-treatment>
