# Supplementary material for: New records of nudibranchs and a cephalaspid from Kuwait, northwestern Arabian Gulf (Mollusca, Heterobranchia)
Source: Zookeys. 2021 Jul 13;1048:91–107. doi: 10.3897/zookeys.1048.66250 (PMC8292272; doi:10.3897/zookeys.1048.66250)
Supplement: XML Treatment for Hypselodoris [file zookeys.1048.66250-treatment6.xml]

<!DOCTYPE tp:taxon-treatment
  PUBLIC "-//TaxonX//DTD Taxonomic Treatment Publishing DTD v0 20100105//EN" "tax-treatment-NSO.dtd">
<tp:taxon-treatment xmlns:tp="http://www.plazi.org/taxpub"><tp:treatment-meta><kwd-group><label>Taxon classification</label><kwd><named-content xmlns:xlink="http://www.w3.org/1999/xlink" content-type="kingdom">Animalia</named-content></kwd><kwd><named-content xmlns:xlink="http://www.w3.org/1999/xlink" content-type="order">Nudibranchia</named-content></kwd><kwd><named-content xmlns:xlink="http://www.w3.org/1999/xlink" content-type="family">Chromodorididae</named-content></kwd></kwd-group><mixed-citation publication-type="journal"><person-group><name><surname>Nithyanandan</surname><given-names>Manickam</given-names></name><name><surname>Al-Kandari</surname><given-names>Manal</given-names></name><name><surname>Mantha</surname><given-names>Gopikrishna</given-names></name></person-group><article-title>New records of nudibranchs and a cephalaspid from Kuwait, northwestern Arabian Gulf (<tp:taxon-name><tp:taxon-name-part taxon-name-part-type="phylum">Mollusca</tp:taxon-name-part></tp:taxon-name>, <tp:taxon-name><tp:taxon-name-part taxon-name-part-type="superorder">Heterobranchia</tp:taxon-name-part></tp:taxon-name>)</article-title><source>Zookeys</source><day>13</day><month>7</month><year>2021</year><volume>1048</volume><fpage>91</fpage><lpage>107</lpage><pub-id pub-id-type="doi">10.3897/zookeys.1048.66250</pub-id></mixed-citation></tp:treatment-meta><tp:nomenclature><tp:taxon-name><object-id xmlns:xlink="http://www.w3.org/1999/xlink" content-type="arpha" xlink:type="simple">9E424663-88C1-5E54-A4D2-BAFC349DBF82</object-id>
                <tp:taxon-name-part taxon-name-part-type="genus" reg="Hypselodoris">Hypselodoris</tp:taxon-name-part>
              </tp:taxon-name><tp:taxon-authority>sp.</tp:taxon-authority><xref ref-type="fig" rid="F7">Figure 7</xref></tp:nomenclature><tp:treatment-sec sec-type="Photographic record" id="SECID0E6VAE"><title>Photographic record.</title><p><abbrev xmlns:xlink="http://www.w3.org/1999/xlink" xlink:title="The Sabah Al-Ahmad Sea City" id="ABBRID0EFWAE" xlink:type="simple">SAASC</abbrev>, Al-Khiran, 23 March 2013, one individual on an unidentified sponge photographed at 3.5 m depth, R. Dinesh Kumar.</p></tp:treatment-sec><tp:treatment-sec sec-type="description" id="SECID0EJWAE"><title>Description.</title><p>The individual photographed has a bluish grey body with yellow and black spots. The margin of the mantle is thin; yellow and black spots extend onto the foot. A prominent row of black blotches is present on the either side of the dorsum. Rhinophores are tipped red-orange, with a translucent white base (Fig. <xref ref-type="fig" rid="F7">7</xref>). Gills are orange-red at the tips and the midribs are interrupted with white bands. A circular row of blue spots extends onto the base of the slightly elevated gill pocket.</p><fig id="F7" position="float" orientation="portrait"><object-id xmlns:xlink="http://www.w3.org/1999/xlink" content-type="doi" xlink:type="simple">10.3897/zookeys.1048.66250.figure7</object-id><object-id xmlns:xlink="http://www.w3.org/1999/xlink" content-type="arpha" xlink:type="simple">819B6C6B-AD31-558F-8439-3699AC46138E</object-id><label>Figure 7.</label><caption><p><italic><tp:taxon-name><tp:taxon-name-part taxon-name-part-type="genus" reg="Hypselodoris">Hypselodoris</tp:taxon-name-part></tp:taxon-name></italic> sp. on an unidentified sponge. Photograph R. Dinesh Kumar.</p></caption><graphic xmlns:xlink="http://www.w3.org/1999/xlink" xlink:href="zookeys-1048-091-g007.jpg" position="float" orientation="portrait" xlink:type="simple" id="oo_566240.jpg"><uri content-type="original_file" xlink:type="simple">https://binary.pensoft.net/fig/566240</uri></graphic></fig></tp:treatment-sec><tp:treatment-sec sec-type="distribution" id="SECID0EHXAE"><title>Distribution.</title><p>Kuwait (this study).</p></tp:treatment-sec><tp:treatment-sec sec-type="remarks" id="SECID0EMXAE"><title>Remarks.</title><p>The individual in this study has similarities in colour pattern with two recently described species, <italic><tp:taxon-name><tp:taxon-name-part taxon-name-part-type="genus" reg="Hypselodoris">H.</tp:taxon-name-part> <tp:taxon-name-part taxon-name-part-type="species" reg="confetti">confetti</tp:taxon-name-part></tp:taxon-name></italic> (Johnson &amp; Gosliner in <xref ref-type="bibr" rid="B23">Epstein et al. 2018</xref>) and <italic><tp:taxon-name><tp:taxon-name-part taxon-name-part-type="genus" reg="Hypselodoris">H.</tp:taxon-name-part> <tp:taxon-name-part taxon-name-part-type="species" reg="roo">roo</tp:taxon-name-part></tp:taxon-name></italic>. In <italic><tp:taxon-name><tp:taxon-name-part taxon-name-part-type="genus" reg="Hypselodoris">H.</tp:taxon-name-part> <tp:taxon-name-part taxon-name-part-type="species" reg="confetti">confetti</tp:taxon-name-part></tp:taxon-name></italic>, the gills have purple lines and red-orange tips and in <italic><tp:taxon-name><tp:taxon-name-part taxon-name-part-type="genus" reg="Hypselodoris">H.</tp:taxon-name-part> <tp:taxon-name-part taxon-name-part-type="species" reg="roo">roo</tp:taxon-name-part></tp:taxon-name></italic> the gills are bright orange-red at tips with two red lines on the exterior side and one on the interior. However, the individual in this study has gills with orange-red midribs and tips (Fig. <xref ref-type="fig" rid="F7">7</xref>). The bases of the rhinophores are purple in <italic><tp:taxon-name><tp:taxon-name-part taxon-name-part-type="genus" reg="Hypselodoris">H.</tp:taxon-name-part> <tp:taxon-name-part taxon-name-part-type="species" reg="confetti">confetti</tp:taxon-name-part></tp:taxon-name></italic> and red in <italic><tp:taxon-name><tp:taxon-name-part taxon-name-part-type="genus" reg="Hypselodoris">H.</tp:taxon-name-part> <tp:taxon-name-part taxon-name-part-type="species" reg="roo">roo</tp:taxon-name-part></tp:taxon-name></italic> with a prominent opaque white spot on the posterior side (<xref ref-type="bibr" rid="B23">Epstein et al. 2018</xref>), which is clearly absent in the individual recorded in this study as it only has orange-red tipped rhinophores with white bases (Fig. <xref ref-type="fig" rid="F7">7</xref>). In <italic><tp:taxon-name><tp:taxon-name-part taxon-name-part-type="genus" reg="Hypselodoris">H.</tp:taxon-name-part> <tp:taxon-name-part taxon-name-part-type="species" reg="roo">roo</tp:taxon-name-part></tp:taxon-name></italic>, the posterior portion of the notum has a tapering shape, which was also observed in this individual (Fig. <xref ref-type="fig" rid="F7">7</xref>). A new record to Kuwait and the <abbrev xmlns:xlink="http://www.w3.org/1999/xlink" xlink:title="The Arabian / Persian Gulf" id="ABBRID0ET1AE" xlink:type="simple">APG</abbrev>.</p></tp:treatment-sec><ref-list><ref id="B23"><mixed-citation xmlns:xlink="http://www.w3.org/1999/xlink" xlink:type="simple"><person-group><name name-style="western"><surname>Epstein</surname><given-names>HE</given-names></name><name name-style="western"><surname>Hallas</surname><given-names>JM</given-names></name><name name-style="western"><surname>Johnson</surname><given-names>RF</given-names></name><name name-style="western"><surname>Lopez</surname><given-names>A</given-names></name><name name-style="western"><surname>Gosliner</surname><given-names>TM</given-names></name></person-group> (<year>2018</year>) <article-title>Reading between the lines: revealing cryptic species diversity and colour patterns in <italic><tp:taxon-name><tp:taxon-name-part taxon-name-part-type="genus">Hypselodoris</tp:taxon-name-part></tp:taxon-name></italic> nudibranchs (<tp:taxon-name><tp:taxon-name-part taxon-name-part-type="phylum">Mollusca</tp:taxon-name-part></tp:taxon-name>: <tp:taxon-name><tp:taxon-name-part taxon-name-part-type="superorder">Heterobranchia</tp:taxon-name-part></tp:taxon-name>: <tp:taxon-name><tp:taxon-name-part taxon-name-part-type="family">Chromodorididae</tp:taxon-name-part></tp:taxon-name>).</article-title><source>Zoological Journal of the Linnean Society</source><volume>48</volume>: <fpage>1</fpage>–<lpage>74</lpage>. <ext-link xlink:type="simple" ext-link-type="doi" xlink:href="10.1093/zoolinnean/zly048">https://doi.org/10.1093/zoolinnean/zly048</ext-link></mixed-citation></ref></ref-list></tp:taxon-treatment>
