# Supplementary material for: New records of nudibranchs and a cephalaspid from Kuwait, northwestern Arabian Gulf (Mollusca, Heterobranchia)
Source: Zookeys. 2021 Jul 13;1048:91–107. doi: 10.3897/zookeys.1048.66250 (PMC8292272; doi:10.3897/zookeys.1048.66250)
Supplement: XML Treatment for Caloria indica [file zookeys.1048.66250-treatment7.xml]

<!DOCTYPE tp:taxon-treatment
  PUBLIC "-//TaxonX//DTD Taxonomic Treatment Publishing DTD v0 20100105//EN" "tax-treatment-NSO.dtd">
<tp:taxon-treatment xmlns:tp="http://www.plazi.org/taxpub"><tp:treatment-meta><kwd-group><label>Taxon classification</label><kwd><named-content xmlns:xlink="http://www.w3.org/1999/xlink" content-type="kingdom">Animalia</named-content></kwd><kwd><named-content xmlns:xlink="http://www.w3.org/1999/xlink" content-type="order">Nudibranchia</named-content></kwd><kwd><named-content xmlns:xlink="http://www.w3.org/1999/xlink" content-type="family">Glaucidae</named-content></kwd></kwd-group><mixed-citation publication-type="journal"><person-group><name><surname>Nithyanandan</surname><given-names>Manickam</given-names></name><name><surname>Al-Kandari</surname><given-names>Manal</given-names></name><name><surname>Mantha</surname><given-names>Gopikrishna</given-names></name></person-group><article-title>New records of nudibranchs and a cephalaspid from Kuwait, northwestern Arabian Gulf (<tp:taxon-name><tp:taxon-name-part taxon-name-part-type="phylum">Mollusca</tp:taxon-name-part></tp:taxon-name>, <tp:taxon-name><tp:taxon-name-part taxon-name-part-type="superorder">Heterobranchia</tp:taxon-name-part></tp:taxon-name>)</article-title><source>Zookeys</source><day>13</day><month>7</month><year>2021</year><volume>1048</volume><fpage>91</fpage><lpage>107</lpage><pub-id pub-id-type="doi">10.3897/zookeys.1048.66250</pub-id></mixed-citation></tp:treatment-meta><tp:nomenclature><tp:taxon-name><object-id xmlns:xlink="http://www.w3.org/1999/xlink" content-type="arpha" xlink:type="simple">B91146E7-585E-5F81-B3C5-F946FF65CB4A</object-id>
                <tp:taxon-name-part taxon-name-part-type="genus" reg="Caloria">Caloria</tp:taxon-name-part>
                <tp:taxon-name-part taxon-name-part-type="species" reg="indica">indica</tp:taxon-name-part>
              </tp:taxon-name><tp:taxon-authority>(Bergh, 1896)</tp:taxon-authority><xref ref-type="fig" rid="F8">Figure 8</xref><tp:nomenclature-citation-list><tp:nomenclature-citation><tp:taxon-name>
                    <tp:taxon-name-part taxon-name-part-type="genus" reg="Learchis">Learchis</tp:taxon-name-part> <tp:taxon-name-part taxon-name-part-type="species" reg="indica">indica</tp:taxon-name-part></tp:taxon-name><comment>Bergh, 1896: 385–394, figs 1–4 (Ambon, Indonesia).</comment></tp:nomenclature-citation></tp:nomenclature-citation-list></tp:nomenclature><tp:treatment-sec sec-type="Photographic record" id="SECID0EC4AE"><title>Photographic record.</title><p><abbrev xmlns:xlink="http://www.w3.org/1999/xlink" xlink:title="The Sabah Al-Ahmad Sea City" id="ABBRID0EI4AE" xlink:type="simple">SAASC</abbrev>, Al-Khiran, 18 November 2014, one individual on sand and rock mixed substratum photographed at 3.5 m depth, Don Christopher Pereira.</p></tp:treatment-sec><tp:treatment-sec sec-type="description" id="SECID0EM4AE"><title>Description.</title><p>The body is slender, translucent white, with a marking of white lines on the dorsum up to the rhinophores. Orange markings are prominent on the anterior part in front of the cerata and along the sides between the cerata. The rhinophores are smooth, white in colour, orange at the base with a prominent orange band at the middle. The oral tentacles also appear white, long, and slender, with basal orange markings. The cerata are fusiform with white, brown, and blue bands and a translucent white tip. The tail is white, long, and pointed.</p></tp:treatment-sec><tp:treatment-sec sec-type="distribution" id="SECID0ER4AE"><title>Distribution.</title><p>Indo-West and Central Pacific, Hawaii, Japan, Australia, Indonesia, India, South Africa, Tanzania (<xref ref-type="bibr" rid="B26">Gosliner 1987</xref>; <xref ref-type="bibr" rid="B68">Yonow 2008</xref>; <xref ref-type="bibr" rid="B30">Gosliner et al. 2015</xref>), India (<xref ref-type="bibr" rid="B56">Sreeraj et al. 2012</xref>), Maldives (<xref ref-type="bibr" rid="B67">Yonow 1994b</xref>), Thailand (<xref ref-type="bibr" rid="B42">Mehrotra et al. 2021</xref>), Myanmar (<xref ref-type="bibr" rid="B53">Sanpanich and Duangdee 2019</xref>), Papua and New Guinea (<xref ref-type="bibr" rid="B9">Baine and Harasti 2007</xref>), Christmas Island, Fiji, New Caledonia, Oman, Seychelles, and Solomon Islands (<xref ref-type="bibr" rid="B29">Gosliner et al. 2008</xref>), and now Kuwait (this study).</p></tp:treatment-sec><tp:treatment-sec sec-type="remarks" id="SECID0E25AE"><title>Remarks.</title><p>Inhabits coral reef areas (<xref ref-type="bibr" rid="B42">Mehrotra et al. 2021</xref>). Feeds on hydroids (<xref ref-type="bibr" rid="B68">Yonow 2008</xref>; <xref ref-type="bibr" rid="B30">Gosliner et al. 2015</xref>). A new record to Kuwait and the <abbrev xmlns:xlink="http://www.w3.org/1999/xlink" xlink:title="The Arabian / Persian Gulf" id="ABBRID0EN6AE" xlink:type="simple">APG</abbrev>.</p><fig id="F8" position="float" orientation="portrait"><object-id xmlns:xlink="http://www.w3.org/1999/xlink" content-type="doi" xlink:type="simple">10.3897/zookeys.1048.66250.figure8</object-id><object-id xmlns:xlink="http://www.w3.org/1999/xlink" content-type="arpha" xlink:type="simple">CAFEADF5-D22E-5001-A261-52E8FB8F3F50</object-id><label>Figure 8.</label><caption><p><italic><tp:taxon-name><tp:taxon-name-part taxon-name-part-type="genus" reg="Caloria">Caloria</tp:taxon-name-part> <tp:taxon-name-part taxon-name-part-type="species" reg="indica">indica</tp:taxon-name-part></tp:taxon-name></italic> (Bergh, 1896). Photograph Don Christopher Pereira.</p></caption><graphic xmlns:xlink="http://www.w3.org/1999/xlink" xlink:href="zookeys-1048-091-g008.jpg" position="float" orientation="portrait" xlink:type="simple" id="oo_566241.jpg"><uri content-type="original_file" xlink:type="simple">https://binary.pensoft.net/fig/566241</uri></graphic></fig></tp:treatment-sec><ref-list><ref id="B26"><mixed-citation xmlns:xlink="http://www.w3.org/1999/xlink" xlink:type="simple"><person-group><name name-style="western"><surname>Gosliner</surname><given-names>TM</given-names></name></person-group> (<year>1987</year>) <source>Nudibranchs of southern Africa: a guide to opisthobranch molluscs of southern Africa.</source><publisher-name>Sea Challengers</publisher-name>, <publisher-loc>California Academy of Sciences, San Francisco</publisher-loc>, <size units="page">136 pp</size>.</mixed-citation></ref><ref id="B68"><mixed-citation xmlns:xlink="http://www.w3.org/1999/xlink" xlink:type="simple"><person-group><name name-style="western"><surname>Yonow</surname><given-names>N</given-names></name></person-group> (<year>2008</year>) <source>Sea Slugs of the Red Sea.</source><publisher-name>Pensoft Publications</publisher-name>, <publisher-loc>Sofia/Moscow</publisher-loc>, <size units="page">304 pp</size>.</mixed-citation></ref><ref id="B30"><mixed-citation xmlns:xlink="http://www.w3.org/1999/xlink" xlink:type="simple"><person-group><name name-style="western"><surname>Gosliner</surname><given-names>TM</given-names></name><name name-style="western"><surname>Valdés</surname><given-names>A</given-names></name><name name-style="western"><surname>Behrens</surname><given-names>DW</given-names></name></person-group> (<year>2015</year>) <source>Nudibranch and sea slug identification, Indo-Pacific. New World Publications, Inc.</source><publisher-name>Jacksonville</publisher-name>, <publisher-loc>Florida</publisher-loc>, <size units="page">408 pp</size>.</mixed-citation></ref><ref id="B56"><mixed-citation xmlns:xlink="http://www.w3.org/1999/xlink" xlink:type="simple"><person-group><name name-style="western"><surname>Sreeraj</surname><given-names>CR</given-names></name><name name-style="western"><surname>Chandrakasan</surname><given-names>S</given-names></name><name name-style="western"><surname>Raghunathan</surname><given-names>C</given-names></name></person-group> (<year>2012</year>) <article-title>An annotated checklist of opisthobranch fauna (<tp:taxon-name><tp:taxon-name-part taxon-name-part-type="class">Gastropoda</tp:taxon-name-part></tp:taxon-name>: <tp:taxon-name><tp:taxon-name-part taxon-name-part-type="subclass">Opisthobranchia</tp:taxon-name-part></tp:taxon-name>) of the Nicobar Islands, India.</article-title><source>Journal of Threatened Taxa</source><volume>4</volume>: <fpage>2499</fpage>–<lpage>2509</lpage>. <ext-link xlink:type="simple" ext-link-type="doi" xlink:href="10.11609/JoTT.o2783.2499-509">https://doi.org/10.11609/JoTT.o2783.2499-509</ext-link></mixed-citation></ref><ref id="B67"><mixed-citation xmlns:xlink="http://www.w3.org/1999/xlink" xlink:type="simple"><person-group><name name-style="western"><surname>Yonow</surname><given-names>N</given-names></name></person-group> (<year>1994b</year>) Opisthobranchs from the Maldive Islands, including descriptions of seven new species (<tp:taxon-name><tp:taxon-name-part taxon-name-part-type="phylum">Mollusca</tp:taxon-name-part></tp:taxon-name>: <tp:taxon-name><tp:taxon-name-part taxon-name-part-type="class">Gastropoda</tp:taxon-name-part></tp:taxon-name>). Revue française d’aquariologie (1993) 20: 97–129.</mixed-citation></ref><ref id="B42"><mixed-citation xmlns:xlink="http://www.w3.org/1999/xlink" xlink:type="simple"><person-group><name name-style="western"><surname>Mehrotra</surname><given-names>R</given-names></name><name name-style="western"><surname>Caballer Gutiérrez</surname><given-names>MA</given-names></name><name name-style="western"><surname>Scott</surname><given-names>CM</given-names></name><name name-style="western"><surname>Arnold</surname><given-names>S</given-names></name><name name-style="western"><surname>Monchanin</surname><given-names>C</given-names></name><name name-style="western"><surname>Viyakarn</surname><given-names>V</given-names></name><name name-style="western"><surname>Chavanich</surname><given-names>C</given-names></name></person-group> (<year>2021</year>) <article-title>An updated inventory of sea slugs from Koh Tao, Thailand, with notes on their ecology and a dramatic biodiversity increase for Thai waters.</article-title><source>ZooKeys</source><volume>1042</volume>: <fpage>73</fpage>–<lpage>188</lpage>. <ext-link xlink:type="simple" ext-link-type="doi" xlink:href="10.3897/zookeys.1042.64474">https://doi.org/10.3897/zookeys.1042.64474</ext-link></mixed-citation></ref><ref id="B53"><mixed-citation xmlns:xlink="http://www.w3.org/1999/xlink" xlink:type="simple"><person-group><name name-style="western"><surname>Sanpanich</surname><given-names>K</given-names></name><name name-style="western"><surname>Duangdee</surname><given-names>T</given-names></name></person-group> (<year>2019</year>) <article-title>A survey of marine mollusc diversity in the Southern Mergui archipelago, Myanmar.</article-title><source>Phuket Marine Biological Center Research Bulletin</source><volume>75</volume>: <fpage>45</fpage>–<lpage>60</lpage>.</mixed-citation></ref><ref id="B9"><mixed-citation xmlns:xlink="http://www.w3.org/1999/xlink" xlink:type="simple"><person-group><name name-style="western"><surname>Baine</surname><given-names>M</given-names></name><name name-style="western"><surname>Harasti</surname><given-names>D</given-names></name></person-group> (<year>2007</year>) <source>The marine life of Bootless Bay, Papua New Guinea.</source><publisher-name>Motupore Island Research Centre (MIRC)</publisher-name>, <publisher-loc>School of Natural and Physical Sciences, University of Papua New Guinea</publisher-loc>, <size units="page">146 pp</size>.</mixed-citation></ref><ref id="B29"><mixed-citation xmlns:xlink="http://www.w3.org/1999/xlink" xlink:type="simple"><person-group><name name-style="western"><surname>Gosliner</surname><given-names>TM</given-names></name><name name-style="western"><surname>Behrens</surname><given-names>DW</given-names></name><name name-style="western"><surname>Valdés</surname><given-names>A</given-names></name></person-group> (<year>2008</year>) <source>Indo-Pacific Nudibranchs and Sea Slugs. A field guide to the world’s most diverse fauna.</source><publisher-name>Sea Challengers Natural History Books and the California Academy of Sciences</publisher-name>, <publisher-loc>California</publisher-loc>, <size units="page">426 pp</size>.</mixed-citation></ref></ref-list></tp:taxon-treatment>
